# Supplementary material for: Screening of Single-Stranded DNA Aptamer Specific for Florfenicol and Application in Detection of Food Safety
Source: Biosensors (Basel). 2022 Sep 1;12(9):701. doi: 10.3390/bios12090701 (PMC9496042; doi:10.3390/bios12090701)
Supplement: Supplementary file 1 [file biosensors-12-00701-s001.zip]

Archive with 1 entries (1 files):
- biosensors-1872803-supplementary.pdf
